# Supplementary material for: No evidence for the immunocompetence handicap hypothesis in male humans
Source: Sci Rep. 2018 May 9;8:7392. doi: 10.1038/s41598-018-25694-0 (PMC5943526; doi:10.1038/s41598-018-25694-0)
Supplement: Supplementary file 2 — Dataset 1 [file 41598_2018_25694_MOESM2_ESM.xls]

## Sheet: Arkusz1
ID	sex	age	complement activity	lysozyme activity	phagocytic uptake	ROS production	IgA	IgG	T lymphocyte	B lymphocyte	flu post-vaccination response	tetanus post-vaccination response	IS after Con A stimulation	IS after PWM stimulation	free testosterone	total testosterone	DHEA	DHT	BMI	body fat %
9	M	23.1644	1439.74	0.378	179.025	3.05655	1.5253	8.56542	719.584	45.33	4	3.10802			20.9036	5.63763	24.688	923.149	22.3619	18.8
15	M	23.1808	2204.65	0.429	172.755	3.68097	4.73204	10.9507	811.217	312.242	4	6.48515			24.2804	6.00511	18.7662	739.844	24.5614	13.8
17	M	28.5973	2180.33	0.4135	104.935	4.72594	2.32454	9.73207	1064.5	84.2227	2	16.5418			29.3605	5.22746	19.7191	819.103	22.2001	18.8
21	M	36.7178	1936.71	0.3335	254.18	5.16955	7.34119	9.43971	538.126	134.463	2	2.1813			15.0251	5.06005	3.70219	659.807	26.4079	20.8
25	M	24.326	1485.66	0.3515	173.18	4.31365	0.682517	8.42615	878.371	223.324	2	5.68807			33.4361	6.90818	16.1679	780.449	26.7529	21.6
36	M	29.1315	1426.03	0.1945	54.3	4.17011	1.97621	9.14637	1360.14	125.559	16				32.6106	6.1733	20.9644	827.482	22.119	18.1
39	M	35.5562	1371.84	0.1865	160.01	6.06183	1.40927	9.55484	850.663	112.228	4				8.6692	3.55072	12.0025	493.687	22.5026	17.8
41	M	27.8384	1100.78	0.075	91.075	4.16884	1.1744	12.1173	695.29	91.3582	2				15.9541	4.59786	8.45131	609.766	28.7103	24.4
50	M	28.5781	2150.69	0.362	176.305	3.36363	1.24586	7.40904	1069.1	184.66	4	8.45956			25.3979	5.68134	22.6972	692.486	20.104	14.8
54	M	32.9452	2242.02	0.315	156.95	6.04047	4.08814	12.7681	720.45	65.3328	2				48.2207	8.42545	15.5691	846.649	28.215	26.4
55	M	19.789	2502.19	0.2805	128.02	4.40792	1.87487	10.6571	1532.91	207.379	8				29.2489	6.82647	7.17379	798.526	20.2182	20
56	M	25.3973	2871.13	0.3205	177.16	3.96481	1.91834	7.57065	1030.57	146.681	4				13.9827	5.15478	14.2153	547.968	22.9237	23.9
57	M	33.5671	1849.61	0.3105	158.66	12.9528	2.86544	12.127	793.51	87.8064	1	1.26117			14.1839	4.85784	9.90549	609.766	29.686	25.6
60	M	21.3699	2747.18	0.472	151.87	28.4646	1.53387	9.50001	1045.25	124.739	4	5.11742			32.1711	6.46882	11.3042	788.432	20.1853	21.5
62	M	21.9863	1999.26	0.2875	232.35	4.39381	3.14747	7.10309	2006.16	296.01	4				8.75157	4.44581	17.1949	576.573	20.3116	25.1
66	M	27.8	2257	0.4215	164.67	3.47678	1.27848	4.15512	1052.32	117.184	4				11.8188	3.82919	17.0644	522.108	22.9582	25
71	M	27.0712	2189.02	0.3685	125.175	3.86944	1.20103	10.5946	1813.85	303.948	4	1.34698			17.7879	4.68251	16.2772	622.305	25.4636	25.2
72	M	33.3479	2367.07	0.378	148.87	6.29076	1.94201	8.406	2915.05	639.93	4				15.3444	4.99032	12.4512	669.957	29.0446	30.6
75	M	30.5205	2313.92	0.116	172.405	3.13609	0.945067	5.25628	1303.99	151.094	4				16.4399	4.68324	7.62566	747.412	25.3907	29.1
80	M	24.5479	2663.91	0.4725	121.16	8.72835	5.05664	15.8841	2380.55	276.722	16				30.5031	5.32347	14.5692	658.131	24.2992	28.3
81	M	30.3671	2875.28	0.395	122.96	3.79565	1.49084	8.27138	1145.83	172.865	2				19.8976	5.44576	21.4574	681.996	24.713	29.5
84	M	23.7315	2631.86	0.3075	92.8	8.03541	2.67773	9.26686	2584.59	390.689	32				47.4032	7.87545	32.4373	1061.8	26.6971	15.6
88	M	23.3096	2864.74	0.415	152.355	2.9655	1.57262	5.05402	1679.45	275.986	4				29.5479	4.28912	24.8159	671.664	23.8952	23.3
92	M	36.0767	2320.07	0.26	179.02	15.8438	3.12591	9.13506	712.261	52.4533	4	9.83719			33.4057	7.14008	15.8707	646.513	25.0505	19.2
95	M	34.5918	2611.01	0.433	129.7	4.6585	1.27973	15.8179	1003.91	217.57	8				35.7626	5.76551	11.721	732.353	24.8674	23.6
98	M	23.137	1272.84	0.451	133.13	6.60708	0.787218	14.2326	2154.15	315.359	4				48.4928	4.99492	21.2976	745.513	27.4876	27.1
100	M	20.7014	784.218	0.3495	183.75	3.52865	4.31525	11.9909	1590.01	208.223	8	2.74592			31.4891	4.6819	9.31896	680.263	19.3286	17.3
102	M	27.411	623.37	0.3565	156.44	15.1053	1.67132	9.14182	2653.02	191.099	4	45.7319			31.3463	4.67734	19.5857	703.139	24.6991	26.3
104	M	33.4932	1267.17	0.482	136.065	8.36263	1.2719	8.2498	1077.84	233.037	8				34.8005	4.70376	24.8619	622.305	21.7998	16.5
107	M	24.5479	694.622	0.339	241.86	7.80249	2.50285	8.78968	2023.22	201.306	4	3.8297			52.6268	3.65916	15.8465	762.781	29.3255	26.3
118	M	25.9534	1258.16	0.379	303.76	7.26344	1.51221	6.42488	1332	281.317	8	3.00859			21.4959	5.07006	10.3755	623.89	24.4464	17.2
121	M	33.1671	1970.52	0.369	251.545	8.84849	1.58156	9.42523	1932.63	365.779	8				13.8146	3.13078	9.3712	541.324	27.1876	23.2
123	M	35.389	1999.34	0.399	388.7	5.59492	2.51494	11.9625	1242.54	188.071	2				11.9501	5.30854	8.15051	630.357	25.9983	23.1
126	M	32.8822	1742.48	0.346	384.285	3.07082	1.43279	7.1735	1431.22	96.5081	2				14.7423	6.72821	8.2281	569.508	20.3832	19.5
136	M	28.1096	2206.8	0.3675	429.865	60.0784	0.576368	16.7681	1594.08	274.625	2				14.2353	6.35541	18.9933	712.016	29.4116	18.6
145	M	23.6301	1816.17	0.3775	373.61	5.55733	1.07666	24.1075	1160.22	205.447	4		34.36	16.8	13.9534	5.955	17.3291	756.731	17.8706	11.6
150	M	26.1014	471.379	0.262	332.98	2.47175	1.09827	9.61118	1166.1	261.336	2	0.692409	324.82	106.2	19.7377	4.93333	10.4058	619.258	18.028	7.2
151	M	18.9726	810.42	0.4695	319.855	3.1575	1.62409	15.8639	1747.5	210.551	32		138.19	36.14	26.848	6.38279	9.82791	688.909	21.8262	21.1
157	M	29.5808	738.905	0.28	256.02	7.09793	0.771857	9.92382	1954.33	504.421	2		148.53	48.68	5.66405	6.50315	2.79114	364.352	25.2498	18.4
163	M	28.6877	839.803	0.636	208.32	5.25684	0.772739	13.1789	1078.17	271.671	4		116.17	44.75	19.4859	6.37355	13.9498	701.257	24.5101	23.3
164	M	30.6219	2546.71	0.341	229.35	5.31712	3.43387	16.2059	1060.87	133.962	2		106.19	46.13	15.3949	4.97118	15.5386	654.815	25.8051	22.5
170	M	20.2877	2054.28	0.334	164.88	4.97109	2.20526	16.7462	1582.59	314.777	2		116.74	33.19	14.7431	4.39126	16.0228	613.003	18.477	14.7
174	M	33.1644	2477.94	0.3935	118.1	5.39632	2.16109	10.2837	1220.53	170.595	8	4.23088	94.59	43.21	2.52894	1.90777	6.92292	380.415	23.1035	19
177	M	21.6877	2471.42	0.2805	156.59	8.72173	1.93891	15.2907	1910.61	180.756	8		139.15	47.4	29.8434	6.79698	19.341	786.093	22.8477	21.3
179	M	23.3041	2513.1	0.3285	178.57	5.84765	1.15822	11.9781	1278.51	294.817	32		148.57	51.72	26.0957	5.78903	18.1624	706.616	23.2619	26.5
182	M	35.0027	2393.12	0.3755	140.73	3.64172	3.47323	9.21196	1867.65	377.528	4	9.31403	54.17	17.36	13.2022	5.87862	9.81568	511.929	25.3883	17.2
183	M	35.5945	1771.66	0.396	161.03	6.4476	4.12826	13.45	1179.94	420.605	4	6.2172	32.35	11.93	17.2364	5.70479	13.5519	908.441	24.4288	15.2
188	M	26.3726	1987.7	0.4075	132.07	2.67079	2.01273	11.9493	1587.84	184.262	4	3.41815	162.94	47.32	27.5782	5.10336	16.5436	681.951	21.4951	16.1
190	M	33.4904	1647.32	0.438	191.43	9.16184	1.90063	8.87945	2269.68	383.333	8		177.81	40.68	18.2934	4.01258	11.4578	627.165	29.8789	24.7
191	M	28.5644	1636.7	0.4265	138.18	9.26822	2.5948	15.5169	795.565	142.501	4	14.8906	43.84	15.93	16.8161	4.13018	19.5645	648.202	21.2741	17.2
192	M	22.9945	1218.02	0.2995	161.41	7.51426	0.655624	10.7327	1524.89	251.741	4	1.02926	132.86	57.16	23.2137	5.52169	25.0072	743.407	26.0653	16.1
193	M	30.0164	1643.37	0.354	119.67	7.36784	1.23686	13.0321	1838.79	291.605	8		119.23	32.03	21.6951	5.69384	9.22091	806.298	21.2771	22.8
194	M	33.9534	1189.86	0.2795	184.9	6.23659	3.10823	16.1369	1097.79	189.192	4		30.03	9.33	24.1152	5.76406	13.2244	638.406	28.3228	32.5
195	M	28.6822	1050.74	0.329	184.59	10.5513	2.104	15.052	938.99	94.2681	32		128.25	41.12	43.7694	5.79133	26.9935	913.064	23.2134	16.4
196	M	23.8986	1480.7	0.3165	161.17	10.853	1.16263	15.602	900.147	203.216	16		134.95	70.33	41.1178	3.73045	22.9729	848.279	21.6177	14.5
197	M	24.2685	1309.61	0.3395	227.33	6.59959	3.43552	16.0835	2637.35	329.895	8		32.08	9.15	21.6951	4.29491	27.5933	710.212	23.6613	15.8
199	M	32.7014	1327.42	0.365	215.3	8.05274	1.81101	8.20613	1798.17	215.636	8	1.43781	70	19.98	24.7019	4.02678	15.6895	669.943	24.7557	22.7
200	M	32.4082	1300.54	0.401	166.57	5.55486	1.97258	9.37654	1387.14	216.243	32		83.16	39.02	16.4953	4.49357	19.7634	780.131	26.3993	22.2
201	M	24.7479	1496.12	0.324	173.06	9.95596	1.97618	10.4862	1339.9	221.282	4		139.911	34.833	22.2228	4.90234	12.9173	708.411	25.0712	22.4
202	M	21.9918	1391.55	0.367	167.27	10.4427	1.41565	11.6999	1200.33	267.872	8		94.8482	31.6857	15.6457	4.46467	16.4625	654.815	22.8373	24.3
204	M	23.7315	859.667	0.354	196.38	7.02055	1.80192	9.35701	1952.86	338.676	16		118.466	45.1326	27.1947	5.1134	25.9385	820.749	26.0444	23.6
205	M	26.0466	1082	0.5445	127.65	5.0495	0.988198	9.44949	1956.44	345.386	16	2.59285	56.386	25.4747	22.5457	4.53737	20.8532	658.147	21.2759	20.8
206	M	25.1315	924.548	0.344	120.2	6.97912	1.2453	8.62012	2226.14	371.023	4		142.073	81.7927	26.6768	5.52041	8.98868	578.247	20.2609	10.9
207	M	31.3699	976.48	0.38	104.73	10.6486	0.972371	12.8001	1725.5	232.996	2	4.56334	46.2833	24.5672	10.0054	3.1772	8.87423	464.866	16.8699	16.1
209	M	26.6082	2873.31	0.3385	141.66	21.9701	2.79726	8.63283	1352.36	223.759	16		99.8189	48.3182	26.4215	4.66257	14.9037	678.499	24.2013	21.3
210	M	21.7041	1416.34	0.351	166.77	7.10175	0.872778	9.00045	1646.79	299.664	2		68.2475	17.9203	16.4953	5.67608	16.9255	570.956	21.9732	13.8
211	M	25.6712	1620.34	0.278	129.33	10.7143	1.33114	9.47061	2241.94	425.787	8		104.79	36.906	17.7287	5.72085	13.6154	720.204	21.9628	24.1
214	M	27.3726	2157.27	0.233	134.71	7.23886	1.0273	12.7477	1021.78	275.848	8	7.10884	83.8038	35.7553	31.113	6.07378	22.3152	1027.12	24.898	22.9
215	M	28.674	1734.79	0.3695	157.93	10.1885	1.72651	9.12874	1629.46	62.7979	8	18.7976	69.8976	30.6341	18.6017	6.36061	15.2252	746.027	28.7831	28.5
216	M	28.7781	1369.3	0.433	138.84	9.51349	1.68896	13.5622	1303.64	614.844	4	6.83802	131.845	57.3461	14.2115	5.14909	20.3109	718.255	24.8126	27.3
218	M	29.9534	1655.18	0.349	149.89	10.7929	1.34869	11.773	1724.84	304.756	2	1.20285	75.9858	19.4839	13.2865	6.23158	32.6106	994.256	24.113	27.5
219	M	30.4904	2078.74	0.169	156.77	10.1538	0.609852	8.84886	1140.31	189.159	8		33.9639	15.4358	20.1857	6.09203	13.5754	689.646	23.5007	21.6
220	M	20.1479	1178.94	0.2705	113.92	7.51502	1.53158	7.65039	1360.57	285.292	32		49.1872	25.8265	32.6451	7.06538	10.6665	863.581	22.7938	17.4
222	M	20.0055	2593.36	0.3745	145.09	11.6852	1.63346	11.5661	3422.81	629.791	16		84.9718	31.1897	23.4296	5.70981	17.4307	924.11	21.624	18.2
224	M	30.737	2131.19	0.3425	163.96	12.1557	2.32813	17.0098	1568.78	285.233	1		95.1175	27.277	19.1461	5.26966	16.3387	768.598	24.8943	17.6
228	M	25.8521	2304.26	0.4785	149.88	5.39755	1.46939	26.9534	1358.45	290.504	8		7.63975	14.6032	18.313	4.45417	12.9896	691.517	22.2455	26.2
229	M	27.7781	2582	0.3995	180.76	6.42823	1.81493	22.7725	1901.18	173.398	8	15.7366	64.1397	16.8615	19.7696	5.86058	16.2907	710.512	21.7112	21.7
230	M	20.1014	1902.39	0.4505	131.5	5.7059	1.30623	21.0868	764.918	148.467	4		72.8877	19.8679	11.2286	4.70424	11.346	691.517	22.5252	16.7
231	M	21.1397	2405.46	0.4545	181.86	5.55602	1.82599	10.5289	1990.41	184.604	4		71.5893	18.791	36.236	7.12609	13.8578	854.271	22.7522	22.5
232	M	20.2082	1790.38	0.491	198.27	6.61245	1.00831	24.8906	1045.28	128.155	2		27.9132	9.41482	28.3719	7.27494	15.9587	682.211	23.6287	15.1
234	M	24.5616	1910.46	0.452	162.97	9.97378	1.44442	15.8922	1592.3	232.01	8		95.6297	21.8533	18.9383	5.08137	14.915	637.527	18.9523	16.2
235	M	20.9233	1920.37	0.507	124.56	13.3891	2.01835	12.1309	2274.95	230.597	8		196.456	50.3387	36.4292	7.55247	23.8067	894.544	20.9025	22.4
238	M	21.926	1783.07	0.4775	132.02	13.7389	1.34038	20.9584	1758.94	218.092	64		70.1071	40.886	27.4808	6.60812	11.8577	739.987	18.7084	17.8
240	M	21.2247	2210.14	0.47	190.47	4.55214	2.40442	12.2231	1455.62	251.31	1		117.497	36.3218	39.0371	5.83223	33.8815	999.659	21.5475	22.4
241	M	33.7973	1755.1	0.4465	127.6	13.6202	2.49868	6.73836	1371.71	279.636	1	1.67888	65.5598	34.6014	22.2144	6.13485	6.90233	724.118	23.576	17.4
242	M	27.6822	1524.47	0.3855	143.24	11.8814	0.91751	18.1596	1049.15	188.348	8	1.36581	72.64	69.061	24.3166	5.70341	8.63104	776.974	22.8562	22.5
244	M	27	2314.5	0.393	172.97	5.65846	1.29797	14.802	1630.49	137.235	16		47.3502	14.4988	48.0354	7.68705	10.6979	787.573	20.0565	14.7
246	M	31.2055	2130.59	0.4055	168.37	6.63426	4.02933	15.9736	1687.66	367.745	4	26.0435	73.0468	38.8973	27.7746	6.19618	13.1047	687.78	26.7695	21.6
247	M	19.1808	1574.09	0.4135	143.74	8.16436	0.840977	15.8567	1865.63	277.048	8		112.117	31.7245	27.4808	5.5842	11.4803	820.244	21.5611	20.5
248	M	30.726	1427.91	0.441	177.17	7.88925	0.57225	17.2021	1305.59	274.971	8	9.86227	124.074	38.0954	24.7077	5.19595	6.88206	752.116	26.2212	24.2
249	M	26.9699	1654.91	0.384	128.71	10.3876	1.54757	9.23301	1866.9	218.605	8		144.555	36.1024	21.2891	5.61051	9.76575	649.735	24.5276	26.2
250	M	19.3644	2073.61	0.3985	164.31	9.15508	0.585036	10.4248	1864.52	437.844	2		146.589	50.5733	21.6315	5.26907	16.9255	789.71	25.6234	14.1
254	M	28.189	1577.01	0.3925	152.69	8.77583	1.98094	12.4055	2284.82	267.474	8		189.023	40.5836	20.9521	6.25177	12.8	752.116	20.7433	13.1
255	M	28.2247	1754.2	0.4055	193.38	9.67762	1.10494	10.46	1564.46	311.157	8	7.79544	114.359	50.905	33.4574	6.81439	21.1025	980.876	26.5645	25.5
256	M	22.589	1483.22	0.3745	218.61	59.6189	1.17907	13.8212	1647.19	149.889	32		136.825	66.9221	22.3329	4.57619	18.9825	921.609	24.4666	25.5
259	M	31.6521	1934.96	0.399	159.93	44.5944	1.42238	12.3195	1935.5	552.213	1		85.0313	36.9736	21.0638	3.86433	15.0472	760.941	23.9627	17.6
260	M	33.1479	1804.92	0.4195	146.66	6.81229	1.33193	12.1632	1278.08	152.63	2	28.069	90.5226	28.4553	24.3166	5.68074	16.0856	770.786	24.4321	17.5
